# Supplementary material for: Usability Evaluation of the Revised Color Me Healthy Symptom Assessment App: Perspectives of Children and Parents
Source: Children (Basel). 2024 Oct 4;11(10):1215. doi: 10.3390/children11101215 (PMC11506821; doi:10.3390/children11101215)
Supplement: Supplementary file 1 [file children-11-01215-s001.zip]

Archive with 1 entries (1 files):
- children-3173603-supplementary.pdf
